# Supplementary material for: Pan-Genome Analysis Reveals the Abundant Gene Presence/Absence Variations Among Different Varieties of Melon and Their Influence on Traits
Source: Front Plant Sci. 2022 Mar 25;13:835496. doi: 10.3389/fpls.2022.835496 (PMC8990847; doi:10.3389/fpls.2022.835496)
Supplement: Supplementary Table 1 — The information of RNA-seq data used in pan-genome annotation. [file Table_1.xls]

## Sheet: RNA
accession	download_path	LibraryStrategy	ScientificName
SRR1778824	https://sra-downloadb.st-va.ncbi.nlm.nih.gov/sos2/sra-pub-run-4/SRR1778824/SRR1778824.1	RNA-Seq	Cucumis melo
SRR1778868	https://sra-downloadb.st-va.ncbi.nlm.nih.gov/sos2/sra-pub-run-4/SRR1778868/SRR1778868.1	RNA-Seq	Cucumis melo
SRR1779159	https://sra-downloadb.st-va.ncbi.nlm.nih.gov/sos2/sra-pub-run-4/SRR1779159/SRR1779159.1	RNA-Seq	Cucumis melo
SRR1779166	https://sra-downloadb.st-va.ncbi.nlm.nih.gov/sos2/sra-pub-run-4/SRR1779166/SRR1779166.1	RNA-Seq	Cucumis melo
SRR1779173	https://sra-downloadb.st-va.ncbi.nlm.nih.gov/sos2/sra-pub-run-4/SRR1779173/SRR1779173.1	RNA-Seq	Cucumis melo
SRR1779178	https://sra-downloadb.st-va.ncbi.nlm.nih.gov/sos2/sra-pub-run-4/SRR1779178/SRR1779178.1	RNA-Seq	Cucumis melo
SRR1779182	https://sra-downloadb.st-va.ncbi.nlm.nih.gov/sos2/sra-pub-run-4/SRR1779182/SRR1779182.1	RNA-Seq	Cucumis melo
SRR1779184	https://sra-downloadb.st-va.ncbi.nlm.nih.gov/sos2/sra-pub-run-4/SRR1779184/SRR1779184.1	RNA-Seq	Cucumis melo
SRR1779188	https://sra-downloadb.st-va.ncbi.nlm.nih.gov/sos2/sra-pub-run-4/SRR1779188/SRR1779188.1	RNA-Seq	Cucumis melo
SRR1779194	https://sra-downloadb.st-va.ncbi.nlm.nih.gov/sos2/sra-pub-run-4/SRR1779194/SRR1779194.1	RNA-Seq	Cucumis melo
SRR1779199	https://sra-downloadb.st-va.ncbi.nlm.nih.gov/sos2/sra-pub-run-4/SRR1779199/SRR1779199.1	RNA-Seq	Cucumis melo
SRR1779217	https://sra-downloadb.st-va.ncbi.nlm.nih.gov/sos2/sra-pub-run-4/SRR1779217/SRR1779217.1	RNA-Seq	Cucumis melo
SRR1779225	https://sra-downloadb.st-va.ncbi.nlm.nih.gov/sos2/sra-pub-run-4/SRR1779225/SRR1779225.1	RNA-Seq	Cucumis melo
SRR1779232	https://sra-downloadb.st-va.ncbi.nlm.nih.gov/sos2/sra-pub-run-4/SRR1779232/SRR1779232.1	RNA-Seq	Cucumis melo
SRR1779279	https://sra-downloadb.st-va.ncbi.nlm.nih.gov/sos2/sra-pub-run-4/SRR1779279/SRR1779279.1	RNA-Seq	Cucumis melo
SRR1779284	https://sra-downloadb.st-va.ncbi.nlm.nih.gov/sos2/sra-pub-run-4/SRR1779284/SRR1779284.1	RNA-Seq	Cucumis melo
SRR1779291	https://sra-downloadb.st-va.ncbi.nlm.nih.gov/sos2/sra-pub-run-4/SRR1779291/SRR1779291.1	RNA-Seq	Cucumis melo
SRR1779296	https://sra-downloadb.st-va.ncbi.nlm.nih.gov/sos2/sra-pub-run-4/SRR1779296/SRR1779296.1	RNA-Seq	Cucumis melo
SRR1779300	https://sra-downloadb.st-va.ncbi.nlm.nih.gov/sos2/sra-pub-run-4/SRR1779300/SRR1779300.1	RNA-Seq	Cucumis melo
SRR1779305	https://sra-downloadb.st-va.ncbi.nlm.nih.gov/sos2/sra-pub-run-4/SRR1779305/SRR1779305.1	RNA-Seq	Cucumis melo
SRR1779312	https://sra-downloadb.st-va.ncbi.nlm.nih.gov/sos2/sra-pub-run-4/SRR1779312/SRR1779312.1	RNA-Seq	Cucumis melo
SRR1779317	https://sra-downloadb.st-va.ncbi.nlm.nih.gov/sos2/sra-pub-run-4/SRR1779317/SRR1779317.1	RNA-Seq	Cucumis melo
SRR1779320	https://sra-downloadb.st-va.ncbi.nlm.nih.gov/sos2/sra-pub-run-4/SRR1779320/SRR1779320.1	RNA-Seq	Cucumis melo
SRR1779321	https://sra-downloadb.st-va.ncbi.nlm.nih.gov/sos2/sra-pub-run-4/SRR1779321/SRR1779321.1	RNA-Seq	Cucumis melo
SRR1779322	https://sra-downloadb.st-va.ncbi.nlm.nih.gov/sos2/sra-pub-run-4/SRR1779322/SRR1779322.1	RNA-Seq	Cucumis melo
SRR1779323	https://sra-downloadb.st-va.ncbi.nlm.nih.gov/sos2/sra-pub-run-4/SRR1779323/SRR1779323.1	RNA-Seq	Cucumis melo
SRR1779324	https://sra-downloadb.st-va.ncbi.nlm.nih.gov/sos2/sra-pub-run-4/SRR1779324/SRR1779324.1	RNA-Seq	Cucumis melo
SRR1779325	https://sra-downloadb.st-va.ncbi.nlm.nih.gov/sos2/sra-pub-run-4/SRR1779325/SRR1779325.1	RNA-Seq	Cucumis melo
SRR1779326	https://sra-downloadb.st-va.ncbi.nlm.nih.gov/sos2/sra-pub-run-4/SRR1779326/SRR1779326.1	RNA-Seq	Cucumis melo
SRR1779327	https://sra-downloadb.st-va.ncbi.nlm.nih.gov/sos2/sra-pub-run-4/SRR1779327/SRR1779327.1	RNA-Seq	Cucumis melo
SRR1779328	https://sra-downloadb.st-va.ncbi.nlm.nih.gov/sos2/sra-pub-run-4/SRR1779328/SRR1779328.1	RNA-Seq	Cucumis melo
SRR1779337	https://sra-downloadb.st-va.ncbi.nlm.nih.gov/sos2/sra-pub-run-4/SRR1779337/SRR1779337.1	RNA-Seq	Cucumis melo
SRR1779343	https://sra-downloadb.st-va.ncbi.nlm.nih.gov/sos2/sra-pub-run-4/SRR1779343/SRR1779343.1	RNA-Seq	Cucumis melo
SRR1779344	https://sra-downloadb.st-va.ncbi.nlm.nih.gov/sos2/sra-pub-run-4/SRR1779344/SRR1779344.1	RNA-Seq	Cucumis melo
SRR1779346	https://sra-downloadb.st-va.ncbi.nlm.nih.gov/sos2/sra-pub-run-4/SRR1779346/SRR1779346.1	RNA-Seq	Cucumis melo
SRR1779349	https://sra-downloadb.st-va.ncbi.nlm.nih.gov/sos2/sra-pub-run-4/SRR1779349/SRR1779349.1	RNA-Seq	Cucumis melo
SRR1779351	https://sra-downloadb.st-va.ncbi.nlm.nih.gov/sos2/sra-pub-run-4/SRR1779351/SRR1779351.1	RNA-Seq	Cucumis melo
SRR1779352	https://sra-downloadb.st-va.ncbi.nlm.nih.gov/sos2/sra-pub-run-4/SRR1779352/SRR1779352.1	RNA-Seq	Cucumis melo
SRR1779354	https://sra-downloadb.st-va.ncbi.nlm.nih.gov/sos2/sra-pub-run-4/SRR1779354/SRR1779354.1	RNA-Seq	Cucumis melo
SRR1779355	https://sra-downloadb.st-va.ncbi.nlm.nih.gov/sos2/sra-pub-run-4/SRR1779355/SRR1779355.1	RNA-Seq	Cucumis melo
SRR1779356	https://sra-downloadb.st-va.ncbi.nlm.nih.gov/sos2/sra-pub-run-4/SRR1779356/SRR1779356.1	RNA-Seq	Cucumis melo
SRR1779358	https://sra-downloadb.st-va.ncbi.nlm.nih.gov/sos2/sra-pub-run-4/SRR1779358/SRR1779358.1	RNA-Seq	Cucumis melo
SRR1779359	https://sra-downloadb.st-va.ncbi.nlm.nih.gov/sos2/sra-pub-run-4/SRR1779359/SRR1779359.1	RNA-Seq	Cucumis melo
SRR1779361	https://sra-downloadb.st-va.ncbi.nlm.nih.gov/sos2/sra-pub-run-4/SRR1779361/SRR1779361.1	RNA-Seq	Cucumis melo
SRR1779363	https://sra-downloadb.st-va.ncbi.nlm.nih.gov/sos2/sra-pub-run-4/SRR1779363/SRR1779363.1	RNA-Seq	Cucumis melo
SRR1779365	https://sra-downloadb.st-va.ncbi.nlm.nih.gov/sos2/sra-pub-run-4/SRR1779365/SRR1779365.1	RNA-Seq	Cucumis melo
SRR1779366	https://sra-downloadb.st-va.ncbi.nlm.nih.gov/sos2/sra-pub-run-4/SRR1779366/SRR1779366.1	RNA-Seq	Cucumis melo
SRR1779368	https://sra-downloadb.st-va.ncbi.nlm.nih.gov/sos2/sra-pub-run-4/SRR1779368/SRR1779368.1	RNA-Seq	Cucumis melo
SRR1779372	https://sra-downloadb.st-va.ncbi.nlm.nih.gov/sos2/sra-pub-run-4/SRR1779372/SRR1779372.1	RNA-Seq	Cucumis melo
SRR1779375	https://sra-downloadb.st-va.ncbi.nlm.nih.gov/sos2/sra-pub-run-4/SRR1779375/SRR1779375.1	RNA-Seq	Cucumis melo
SRR1779377	https://sra-downloadb.st-va.ncbi.nlm.nih.gov/sos2/sra-pub-run-4/SRR1779377/SRR1779377.1	RNA-Seq	Cucumis melo
SRR1779430	https://sra-downloadb.st-va.ncbi.nlm.nih.gov/sos2/sra-pub-run-4/SRR1779430/SRR1779430.1	RNA-Seq	Cucumis melo
SRR1779431	https://sra-downloadb.st-va.ncbi.nlm.nih.gov/sos2/sra-pub-run-4/SRR1779431/SRR1779431.1	RNA-Seq	Cucumis melo
SRR1779432	https://sra-downloadb.st-va.ncbi.nlm.nih.gov/sos2/sra-pub-run-4/SRR1779432/SRR1779432.1	RNA-Seq	Cucumis melo
SRR1779433	https://sra-downloadb.st-va.ncbi.nlm.nih.gov/sos2/sra-pub-run-4/SRR1779433/SRR1779433.1	RNA-Seq	Cucumis melo
SRR1779438	https://sra-downloadb.st-va.ncbi.nlm.nih.gov/sos2/sra-pub-run-4/SRR1779438/SRR1779438.1	RNA-Seq	Cucumis melo
SRR1779441	https://sra-downloadb.st-va.ncbi.nlm.nih.gov/sos2/sra-pub-run-4/SRR1779441/SRR1779441.1	RNA-Seq	Cucumis melo
SRR1779442	https://sra-downloadb.st-va.ncbi.nlm.nih.gov/sos2/sra-pub-run-4/SRR1779442/SRR1779442.1	RNA-Seq	Cucumis melo
SRR1779444	https://sra-downloadb.st-va.ncbi.nlm.nih.gov/sos2/sra-pub-run-4/SRR1779444/SRR1779444.1	RNA-Seq	Cucumis melo
SRR1779445	https://sra-downloadb.st-va.ncbi.nlm.nih.gov/sos2/sra-pub-run-4/SRR1779445/SRR1779445.1	RNA-Seq	Cucumis melo
SRR1779448	https://sra-downloadb.st-va.ncbi.nlm.nih.gov/sos2/sra-pub-run-4/SRR1779448/SRR1779448.1	RNA-Seq	Cucumis melo
SRR1779449	https://sra-downloadb.st-va.ncbi.nlm.nih.gov/sos2/sra-pub-run-4/SRR1779449/SRR1779449.1	RNA-Seq	Cucumis melo
SRR1779451	https://sra-downloadb.st-va.ncbi.nlm.nih.gov/sos2/sra-pub-run-4/SRR1779451/SRR1779451.1	RNA-Seq	Cucumis melo
SRR1779452	https://sra-downloadb.st-va.ncbi.nlm.nih.gov/sos2/sra-pub-run-4/SRR1779452/SRR1779452.1	RNA-Seq	Cucumis melo
SRR1779453	https://sra-downloadb.st-va.ncbi.nlm.nih.gov/sos2/sra-pub-run-4/SRR1779453/SRR1779453.1	RNA-Seq	Cucumis melo
SRR1779462	https://sra-downloadb.st-va.ncbi.nlm.nih.gov/sos2/sra-pub-run-4/SRR1779462/SRR1779462.1	RNA-Seq	Cucumis melo
SRR1779464	https://sra-downloadb.st-va.ncbi.nlm.nih.gov/sos2/sra-pub-run-4/SRR1779464/SRR1779464.1	RNA-Seq	Cucumis melo
SRR1779466	https://sra-downloadb.st-va.ncbi.nlm.nih.gov/sos2/sra-pub-run-4/SRR1779466/SRR1779466.1	RNA-Seq	Cucumis melo
SRR1779485	https://sra-downloadb.st-va.ncbi.nlm.nih.gov/sos2/sra-pub-run-4/SRR1779485/SRR1779485.1	RNA-Seq	Cucumis melo
SRR1779487	https://sra-downloadb.st-va.ncbi.nlm.nih.gov/sos2/sra-pub-run-4/SRR1779487/SRR1779487.1	RNA-Seq	Cucumis melo
SRR1779486	https://sra-downloadb.st-va.ncbi.nlm.nih.gov/sos2/sra-pub-run-4/SRR1779486/SRR1779486.1	RNA-Seq	Cucumis melo
SRR1779489	https://sra-downloadb.st-va.ncbi.nlm.nih.gov/sos2/sra-pub-run-4/SRR1779489/SRR1779489.1	RNA-Seq	Cucumis melo
SRR1779490	https://sra-downloadb.st-va.ncbi.nlm.nih.gov/sos2/sra-pub-run-4/SRR1779490/SRR1779490.1	RNA-Seq	Cucumis melo
SRR1779491	https://sra-downloadb.st-va.ncbi.nlm.nih.gov/sos2/sra-pub-run-4/SRR1779491/SRR1779491.1	RNA-Seq	Cucumis melo
SRR1779496	https://sra-downloadb.st-va.ncbi.nlm.nih.gov/sos2/sra-pub-run-4/SRR1779496/SRR1779496.1	RNA-Seq	Cucumis melo
SRR1779498	https://sra-downloadb.st-va.ncbi.nlm.nih.gov/sos2/sra-pub-run-4/SRR1779498/SRR1779498.1	RNA-Seq	Cucumis melo
SRR1779499	https://sra-downloadb.st-va.ncbi.nlm.nih.gov/sos2/sra-pub-run-4/SRR1779499/SRR1779499.1	RNA-Seq	Cucumis melo
SRR1779501	https://sra-downloadb.st-va.ncbi.nlm.nih.gov/sos2/sra-pub-run-4/SRR1779501/SRR1779501.1	RNA-Seq	Cucumis melo
SRR1779503	https://sra-downloadb.st-va.ncbi.nlm.nih.gov/sos2/sra-pub-run-4/SRR1779503/SRR1779503.1	RNA-Seq	Cucumis melo
SRR1779504	https://sra-downloadb.st-va.ncbi.nlm.nih.gov/sos2/sra-pub-run-4/SRR1779504/SRR1779504.1	RNA-Seq	Cucumis melo
SRR1779505	https://sra-downloadb.st-va.ncbi.nlm.nih.gov/sos2/sra-pub-run-4/SRR1779505/SRR1779505.1	RNA-Seq	Cucumis melo
SRR1779508	https://sra-downloadb.st-va.ncbi.nlm.nih.gov/sos2/sra-pub-run-4/SRR1779508/SRR1779508.1	RNA-Seq	Cucumis melo
SRR1779509	https://sra-downloadb.st-va.ncbi.nlm.nih.gov/sos2/sra-pub-run-4/SRR1779509/SRR1779509.1	RNA-Seq	Cucumis melo
SRR1779510	https://sra-downloadb.st-va.ncbi.nlm.nih.gov/sos2/sra-pub-run-4/SRR1779510/SRR1779510.1	RNA-Seq	Cucumis melo
SRR1779517	https://sra-downloadb.st-va.ncbi.nlm.nih.gov/sos2/sra-pub-run-4/SRR1779517/SRR1779517.1	RNA-Seq	Cucumis melo
SRR1779522	https://sra-downloadb.st-va.ncbi.nlm.nih.gov/sos2/sra-pub-run-4/SRR1779522/SRR1779522.1	RNA-Seq	Cucumis melo
SRR1779523	https://sra-downloadb.st-va.ncbi.nlm.nih.gov/sos2/sra-pub-run-4/SRR1779523/SRR1779523.1	RNA-Seq	Cucumis melo
SRR1779526	https://sra-downloadb.st-va.ncbi.nlm.nih.gov/sos2/sra-pub-run-4/SRR1779526/SRR1779526.1	RNA-Seq	Cucumis melo
SRR1779528	https://sra-downloadb.st-va.ncbi.nlm.nih.gov/sos2/sra-pub-run-4/SRR1779528/SRR1779528.1	RNA-Seq	Cucumis melo
SRR1779529	https://sra-downloadb.st-va.ncbi.nlm.nih.gov/sos2/sra-pub-run-4/SRR1779529/SRR1779529.1	RNA-Seq	Cucumis melo
SRR1779530	https://sra-downloadb.st-va.ncbi.nlm.nih.gov/sos2/sra-pub-run-4/SRR1779530/SRR1779530.1	RNA-Seq	Cucumis melo
SRR1779533	https://sra-downloadb.st-va.ncbi.nlm.nih.gov/sos2/sra-pub-run-4/SRR1779533/SRR1779533.1	RNA-Seq	Cucumis melo
SRR1779534	https://sra-downloadb.st-va.ncbi.nlm.nih.gov/sos2/sra-pub-run-4/SRR1779534/SRR1779534.1	RNA-Seq	Cucumis melo
SRR1779579	https://sra-downloadb.st-va.ncbi.nlm.nih.gov/sos2/sra-pub-run-4/SRR1779579/SRR1779579.1	RNA-Seq	Cucumis melo
SRR1779580	https://sra-downloadb.st-va.ncbi.nlm.nih.gov/sos2/sra-pub-run-4/SRR1779580/SRR1779580.1	RNA-Seq	Cucumis melo
SRR1779585	https://sra-downloadb.st-va.ncbi.nlm.nih.gov/sos2/sra-pub-run-4/SRR1779585/SRR1779585.1	RNA-Seq	Cucumis melo
SRR1779586	https://sra-downloadb.st-va.ncbi.nlm.nih.gov/sos2/sra-pub-run-4/SRR1779586/SRR1779586.1	RNA-Seq	Cucumis melo
SRR1781507	https://sra-downloadb.st-va.ncbi.nlm.nih.gov/sos2/sra-pub-run-4/SRR1781507/SRR1781507.1	RNA-Seq	Cucumis melo
SRR1781509	https://sra-downloadb.st-va.ncbi.nlm.nih.gov/sos2/sra-pub-run-4/SRR1781509/SRR1781509.1	RNA-Seq	Cucumis melo
SRR1781510	https://sra-downloadb.st-va.ncbi.nlm.nih.gov/sos2/sra-pub-run-4/SRR1781510/SRR1781510.1	RNA-Seq	Cucumis melo
SRR1777879	https://sra-downloadb.st-va.ncbi.nlm.nih.gov/sos2/sra-pub-run-4/SRR1777879/SRR1777879.1	RNA-Seq	Cucumis melo
SRR1777886	https://sra-downloadb.st-va.ncbi.nlm.nih.gov/sos2/sra-pub-run-4/SRR1777886/SRR1777886.1	RNA-Seq	Cucumis melo
SRR1777894	https://sra-downloadb.st-va.ncbi.nlm.nih.gov/sos2/sra-pub-run-4/SRR1777894/SRR1777894.1	RNA-Seq	Cucumis melo
SRR1778703	https://sra-downloadb.st-va.ncbi.nlm.nih.gov/sos2/sra-pub-run-4/SRR1778703/SRR1778703.1	RNA-Seq	Cucumis melo
SRR1777736	https://sra-downloadb.st-va.ncbi.nlm.nih.gov/sos2/sra-pub-run-4/SRR1777736/SRR1777736.1	RNA-Seq	Cucumis melo
SRR1777737	https://sra-downloadb.st-va.ncbi.nlm.nih.gov/sos2/sra-pub-run-4/SRR1777737/SRR1777737.1	RNA-Seq	Cucumis melo
SRR1778704	https://sra-downloadb.st-va.ncbi.nlm.nih.gov/sos2/sra-pub-run-4/SRR1778704/SRR1778704.1	RNA-Seq	Cucumis melo
SRR1778705	https://sra-downloadb.st-va.ncbi.nlm.nih.gov/sos2/sra-pub-run-4/SRR1778705/SRR1778705.1	RNA-Seq	Cucumis melo
SRR1778706	https://sra-downloadb.st-va.ncbi.nlm.nih.gov/sos2/sra-pub-run-4/SRR1778706/SRR1778706.1	RNA-Seq	Cucumis melo
SRR1778707	https://sra-downloadb.st-va.ncbi.nlm.nih.gov/sos2/sra-pub-run-4/SRR1778707/SRR1778707.1	RNA-Seq	Cucumis melo
SRR1778804	https://sra-downloadb.st-va.ncbi.nlm.nih.gov/sos2/sra-pub-run-4/SRR1778804/SRR1778804.1	RNA-Seq	Cucumis melo
SRR1778805	https://sra-downloadb.st-va.ncbi.nlm.nih.gov/sos2/sra-pub-run-4/SRR1778805/SRR1778805.1	RNA-Seq	Cucumis melo
SRR7777722	https://sra-downloadb.be-md.ncbi.nlm.nih.gov/sos3/sra-pub-run-21/SRR7777722/SRR7777722.1	RNA-Seq	Cucumis melo
SRR7777721	https://sra-downloadb.be-md.ncbi.nlm.nih.gov/sos3/sra-pub-run-20/SRR7777721/SRR7777721.1	RNA-Seq	Cucumis melo
SRR7777716	https://sra-downloadb.be-md.ncbi.nlm.nih.gov/sos3/sra-pub-run-19/SRR7777716/SRR7777716.1	RNA-Seq	Cucumis melo
SRR7777715	https://sra-downloadb.st-va.ncbi.nlm.nih.gov/sos1/sra-pub-run-16/SRR7777715/SRR7777715.1	RNA-Seq	Cucumis melo
SRR7777718	https://sra-downloadb.be-md.ncbi.nlm.nih.gov/sos3/sra-pub-run-19/SRR7777718/SRR7777718.1	RNA-Seq	Cucumis melo
SRR7777717	https://sra-downloadb.be-md.ncbi.nlm.nih.gov/sos3/sra-pub-run-19/SRR7777717/SRR7777717.1	RNA-Seq	Cucumis melo
SRR7777724	https://sra-downloadb.be-md.ncbi.nlm.nih.gov/sos3/sra-pub-run-21/SRR7777724/SRR7777724.1	RNA-Seq	Cucumis melo
SRR7777723	https://sra-downloadb.be-md.ncbi.nlm.nih.gov/sos3/sra-pub-run-20/SRR7777723/SRR7777723.1	RNA-Seq	Cucumis melo
SRR7777735	https://sra-downloadb.be-md.ncbi.nlm.nih.gov/sos3/sra-pub-run-21/SRR7777735/SRR7777735.1	RNA-Seq	Cucumis melo
SRR7777736	https://sra-downloadb.be-md.ncbi.nlm.nih.gov/sos3/sra-pub-run-19/SRR7777736/SRR7777736.1	RNA-Seq	Cucumis melo
SRR7777737	https://sra-downloadb.be-md.ncbi.nlm.nih.gov/sos3/sra-pub-run-19/SRR7777737/SRR7777737.1	RNA-Seq	Cucumis melo
SRR7777738	https://sra-downloadb.be-md.ncbi.nlm.nih.gov/sos3/sra-pub-run-19/SRR7777738/SRR7777738.1	RNA-Seq	Cucumis melo
SRR7777734	https://sra-downloadb.be-md.ncbi.nlm.nih.gov/sos3/sra-pub-run-19/SRR7777734/SRR7777734.1	RNA-Seq	Cucumis melo
SRR7777733	https://sra-downloadb.be-md.ncbi.nlm.nih.gov/sos3/sra-pub-run-20/SRR7777733/SRR7777733.1	RNA-Seq	Cucumis melo
SRR7777732	https://sra-downloadb.be-md.ncbi.nlm.nih.gov/sos3/sra-pub-run-20/SRR7777732/SRR7777732.1	RNA-Seq	Cucumis melo
SRR7777731	https://sra-downloadb.be-md.ncbi.nlm.nih.gov/sos3/sra-pub-run-21/SRR7777731/SRR7777731.1	RNA-Seq	Cucumis melo
SRR7777730	https://sra-downloadb.be-md.ncbi.nlm.nih.gov/sos3/sra-pub-run-20/SRR7777730/SRR7777730.1	RNA-Seq	Cucumis melo
SRR7777729	https://sra-downloadb.be-md.ncbi.nlm.nih.gov/sos3/sra-pub-run-19/SRR7777729/SRR7777729.1	RNA-Seq	Cucumis melo
SRR7777728	https://sra-downloadb.be-md.ncbi.nlm.nih.gov/sos3/sra-pub-run-21/SRR7777728/SRR7777728.1	RNA-Seq	Cucumis melo
SRR7777727	https://sra-downloadb.be-md.ncbi.nlm.nih.gov/sos3/sra-pub-run-20/SRR7777727/SRR7777727.1	RNA-Seq	Cucumis melo
SRR7777726	https://sra-downloadb.be-md.ncbi.nlm.nih.gov/sos3/sra-pub-run-19/SRR7777726/SRR7777726.1	RNA-Seq	Cucumis melo
SRR7777725	https://sra-downloadb.be-md.ncbi.nlm.nih.gov/sos3/sra-pub-run-21/SRR7777725/SRR7777725.1	RNA-Seq	Cucumis melo
SRR7777720	https://sra-downloadb.be-md.ncbi.nlm.nih.gov/sos3/sra-pub-run-21/SRR7777720/SRR7777720.1	RNA-Seq	Cucumis melo
SRR7777719	https://sra-downloadb.be-md.ncbi.nlm.nih.gov/sos3/sra-pub-run-20/SRR7777719/SRR7777719.1	RNA-Seq	Cucumis melo
SRR17149636	https://sra-download.ncbi.nlm.nih.gov/traces/sra1/SRR/016747/SRR17149636	RNA-Seq	Cucumis melo
SRR17149635	https://sra-download.ncbi.nlm.nih.gov/traces/sra16/SRR/016747/SRR17149635	RNA-Seq	Cucumis melo
SRR17149637	https://sra-download.ncbi.nlm.nih.gov/traces/sra60/SRR/016747/SRR17149637	RNA-Seq	Cucumis melo
SRR17149638	https://sra-download.ncbi.nlm.nih.gov/traces/sra48/SRR/016747/SRR17149638	RNA-Seq	Cucumis melo
SRR17149639	https://sra-download.ncbi.nlm.nih.gov/traces/sra18/SRR/016747/SRR17149639	RNA-Seq	Cucumis melo
SRR17149640	https://sra-download.ncbi.nlm.nih.gov/traces/sra68/SRR/016747/SRR17149640	RNA-Seq	Cucumis melo
SRR6447597	https://sra-downloadb.st-va.ncbi.nlm.nih.gov/sos1/sra-pub-run-14/SRR6447597/SRR6447597.1	RNA-Seq	Cucumis melo
SRR6447596	https://sra-downloadb.st-va.ncbi.nlm.nih.gov/sos1/sra-pub-run-14/SRR6447596/SRR6447596.1	RNA-Seq	Cucumis melo
SRR6447595	https://sra-downloadb.st-va.ncbi.nlm.nih.gov/sos2/sra-pub-run-4/SRR6447595/SRR6447595.1	RNA-Seq	Cucumis melo
SRR6447594	https://sra-downloadb.st-va.ncbi.nlm.nih.gov/sos2/sra-pub-run-4/SRR6447594/SRR6447594.1	RNA-Seq	Cucumis melo
SRR6447601	https://sra-downloadb.st-va.ncbi.nlm.nih.gov/sos1/sra-pub-run-14/SRR6447601/SRR6447601.1	RNA-Seq	Cucumis melo
SRR6447600	https://sra-downloadb.st-va.ncbi.nlm.nih.gov/sos1/sra-pub-run-14/SRR6447600/SRR6447600.1	RNA-Seq	Cucumis melo
SRR6447599	https://sra-downloadb.st-va.ncbi.nlm.nih.gov/sos2/sra-pub-run-4/SRR6447599/SRR6447599.1	RNA-Seq	Cucumis melo
SRR6447598	https://sra-downloadb.st-va.ncbi.nlm.nih.gov/sos2/sra-pub-run-4/SRR6447598/SRR6447598.1	RNA-Seq	Cucumis melo
SRR6447593	https://sra-downloadb.st-va.ncbi.nlm.nih.gov/sos1/sra-pub-run-14/SRR6447593/SRR6447593.1	RNA-Seq	Cucumis melo
SRR6447592	https://sra-downloadb.st-va.ncbi.nlm.nih.gov/sos2/sra-pub-run-4/SRR6447592/SRR6447592.1	RNA-Seq	Cucumis melo
SRR6447603	https://sra-downloadb.st-va.ncbi.nlm.nih.gov/sos1/sra-pub-run-14/SRR6447603/SRR6447603.1	RNA-Seq	Cucumis melo
SRR6447602	https://sra-downloadb.st-va.ncbi.nlm.nih.gov/sos2/sra-pub-run-4/SRR6447602/SRR6447602.1	RNA-Seq	Cucumis melo
SRR2082865	https://sra-downloadb.st-va.ncbi.nlm.nih.gov/sos2/sra-pub-run-4/SRR2082865/SRR2082865.1	RNA-Seq	Cucumis melo
SRR2082935	https://sra-downloadb.st-va.ncbi.nlm.nih.gov/sos2/sra-pub-run-4/SRR2082935/SRR2082935.1	RNA-Seq	Cucumis melo
SRR2082943	https://sra-downloadb.st-va.ncbi.nlm.nih.gov/sos2/sra-pub-run-4/SRR2082943/SRR2082943.1	RNA-Seq	Cucumis melo
SRR2082953	https://sra-downloadb.st-va.ncbi.nlm.nih.gov/sos2/sra-pub-run-4/SRR2082953/SRR2082953.1	RNA-Seq	Cucumis melo
SRR2082958	https://sra-downloadb.st-va.ncbi.nlm.nih.gov/sos2/sra-pub-run-4/SRR2082958/SRR2082958.1	RNA-Seq	Cucumis melo
SRR2082965	https://sra-downloadb.st-va.ncbi.nlm.nih.gov/sos2/sra-pub-run-4/SRR2082965/SRR2082965.1	RNA-Seq	Cucumis melo
SRR2082790	https://sra-downloadb.st-va.ncbi.nlm.nih.gov/sos2/sra-pub-run-4/SRR2082790/SRR2082790.1	RNA-Seq	Cucumis melo
SRR2082791	https://sra-downloadb.st-va.ncbi.nlm.nih.gov/sos2/sra-pub-run-4/SRR2082791/SRR2082791.1	RNA-Seq	Cucumis melo
SRR2082796	https://sra-downloadb.st-va.ncbi.nlm.nih.gov/sos2/sra-pub-run-4/SRR2082796/SRR2082796.1	RNA-Seq	Cucumis melo
SRR2082813	https://sra-downloadb.st-va.ncbi.nlm.nih.gov/sos2/sra-pub-run-4/SRR2082813/SRR2082813.1	RNA-Seq	Cucumis melo
SRR2082831	https://sra-downloadb.st-va.ncbi.nlm.nih.gov/sos2/sra-pub-run-4/SRR2082831/SRR2082831.1	RNA-Seq	Cucumis melo
SRR2082832	https://sra-downloadb.st-va.ncbi.nlm.nih.gov/sos2/sra-pub-run-4/SRR2082832/SRR2082832.1	RNA-Seq	Cucumis melo
